# Supplementary material for: Application of Deep-Learning Algorithm Driven Intelligent Raman Spectroscopy Methodology to Quality Control in the Manufacturing Process of Guanxinning Tablets
Source: Molecules. 2022 Oct 17;27(20):6969. doi: 10.3390/molecules27206969 (PMC9609342; doi:10.3390/molecules27206969)
Supplement: Supplementary file 1 [file molecules-27-06969-s001.zip]

Archive with 1 entries (1 files):
- molecules-1965642-supplementary.pdf
